# Supplementary material for: Genetics of Darier’s Disease: New Insights into Pathogenic Mechanisms
Source: Genes (Basel). 2025 May 23;16(6):619. doi: 10.3390/genes16060619 (PMC12191890; doi:10.3390/genes16060619)
Supplement: Supplementary file 1 [file genes-16-00619-s001.zip]

Archive with 1 entries (1 files):
- genes-3647767-supplementary.xlsx
