# Supplementary material for: Genetics of Darier’s Disease: New Insights into Pathogenic Mechanisms
Source: Genes (Basel). 2025 May 23;16(6):619. doi: 10.3390/genes16060619 (PMC12191890; doi:10.3390/genes16060619)
Supplement: Supplementary file 1 [file genes-16-00619-s001.zip › genes-3647767-supplementary.xlsx]

## Sheet: Foglio1
Ref.	Variants (n=143)	Type	Protein domain	Classification (P/LP/VUS)	Patients (n=189)	Gender (F/M)	Age	Severity of DD	Family history	Skin phenotype	Neuropsychiatric disorder	Cardiac defects
[23]	c.1A>G p.Met1Val	Missense	Start codon	P	Proband	F	n.a.	Moderate	n.a.	n.a.	-	n.a.
	c.94C>T p.Leu32Phe	Missense	A domain	VUS	Proband	M	n.a.	Mild	n.a.	n.a.	-	n.a.
	c.137-3C>G	Splice site		VUS	Proband	M	n.a.	Mild	n.a.	n.a.	Epilepsy	n.a.
	c.167A>G p.Gln56Arg	Missense	M1	VUS	Proband	F	n.a.	Mild	n.a.	n.a.	Major depressive disorder	n.a.
	c.194T>C p.Leu65Ser	Missense	M1	LP	Proband	F	n.a.	Severe	n.a.	n.a.	Major depressive disorder	n.a.
	c.219+5_219+6insAA	Splice site		VUS	Proband	F	n.a.	Moderate	n.a.	n.a.	Dysthymic disorder	n.a.
	c.325-2A>G	Splice site	M2	LP	Proband	M	n.a.	Moderate	n.a.	n.a.	Investigations for hearing problems	n.a.
	c.464-1G>C	Splice site	A domain	LP	Proband	F	n.a.	Moderate	n.a.	n.a.	Bipolar I disorder	n.a.
	c.490A>G p.Arg164Gly	Missense	A domain	VUS	Proband	F	n.a.	Moderate	n.a.	n.a.	Major depressive disorder	n.a.
	c.543del p.Gly182Valfs*43	Frameshift	A domain	LP	Proband	F	n.a.	Moderate	n.a.	n.a.	Major depressive disorder	n.a.
	c.698G>T p.Gly233Val	Missense	A domain	VUS	Proband	M	n.a.	Moderate	n.a.	n.a.	Depression NOS. Suicide attempt	n.a.
	c.827_842del p.Ile276Thrfs*24	In-frame deletion	M3–M4 lumenal	LP	Proband	F	n.a.	Moderate	n.a.	n.a.	-	n.a.
	c.923C>A p.Pro308His	Missense	M4	LP	Proband	F	n.a.	Severe	n.a.	n.a.	Depression NOS	n.a.
	c.925G>A p.Glu309Lys	Missense	M4	VUS	Proband	M	n.a.	Moderate	n.a.	n.a.	Treatment for hearing problems	n.a.
	c.929G>T p.Gly310Val	Missense	M4	LP	Proband	F	n.a.	Severe	n.a.	n.a.	-	n.a.
	c.948del p.Thr317Profs*68	Frameshift	S4	LP	Proband	F	n.a.	Moderate	n.a.	n.a.	Psychiatric disorder NOS. Suicide attempt. Epilepsy	n.a.
	c.949_956del p.Thr317Glyfs*56	Frameshift	S4	LP	Proband	F	n.a.	Moderate	n.a.	n.a.	Major depressive disorder. Suicide attempt. Investigations for a blackout.	n.a.
	c.958G>C p.Ala320Pro	Missense	S4	LP	Proband	F	n.a.	Mild	n.a.	n.a.	-	n.a.
	c.1000C>T p.Arg334*	Nonsense	P domain	LP	Proband	F	n.a.	Moderate	n.a.	n.a.	Headaches requiring investigation	n.a.
					Proband	M	n.a.	Severe	n.a.	n.a.	-	n.a.
	c.1043T>C p.Ile348Thr	Missense	P domain	P	Proband	M	n.a.	Severe	n.a.	n.a.	-	n.a.
	c.1070C>G p.Thr357Arg	Missense	P domain	LP	Proband	F	n.a.	Mild	n.a.	n.a.	-	n.a.
	c.1070C>A p.Thr357Lys	Missense	P domain	LP	Proband	M	n.a.	Moderate	n.a.	n.a.	Major depressive disorder. Investigations for hearing problems	n.a.
	c.1095+1G>C	Splice site	P domain	LP	Proband	F	n.a.	Moderate	n.a.	n.a.	Major depressive disorder. Investigations for suspected epileptic seizure	n.a.
	c.1321A>C p.Thr441Pro	Missense	N domain	VUS	Proband	M	n.a.	Moderate	n.a.	n.a.	Fainting episodes	n.a.
	c.1413C>A p.Cys471*	Nonsense	N domain	LP	Proband	F	n.a.	Moderate	n.a.	n.a.	Major depressive disorder. Multiple suicide attempt. Investigations for blackouts	n.a.
	c.1419_1419+1del	Frameshift	N domain	VUS	Proband	F	n.a.	Moderate	n.a.	n.a.	Investigations for fainting episodes	n.a.
	c.1484C>T p.Ser495Leu	Missense	N domain	LP	Proband	F	n.a.	Moderate	n.a.	n.a.	Major depressive disorder.	n.a.
					Proband	F	n.a.	Mild	n.a.	n.a.	Major depressive disorder. Suicide attempt.	n.a.
	c.1508del p.Pro503Glnfs*6	Frameshift	N domain	LP	Proband	F	n.a.	Mild	n.a.	n.a.	Panic disorder	n.a.
	c.1628_1630del p.Lys543del	In-frame deletion	N domain	VUS	Proband	F	n.a.	Mild	n.a.	n.a.	Treatment for viral encephalitis	n.a.
	c.1697dup p.His566Glnfs*2	Frameshift	N domain	LP	Proband	F	n.a.	Moderate	n.a.	n.a.	Bipolar I disorder. Suicide attempt. Investigations following an episode of loss of consciousness	n.a.
	c.1713_1714del p.Glu573Argfs*5	Frameshift	N domain	LP	Proband	F	n.a.	Moderate	n.a.	n.a.	Major depressive disorder.	n.a.
	c.1762-1G>C	Splice site	N domain	LP	Proband	M	n.a.	Mild	n.a.	n.a.	-	n.a.
	c.1919dup p.Phe641Leufs*5	Frameshift	P domain	LP	Proband	M	n.a.	Mild	n.a.	n.a.	-	n.a.
	c.2017del p.Arg673Alafs*15	Frameshift	P domain	LP	Proband	F	n.a.	Moderate	n.a.	n.a.	Major depressive disorder. Investigations for fainting episodes	n.a.
	c.2046insC p.Lys683Glnfs*3	Frameshift	P domain	LP	Proband	M	n.a.	Moderate	n.a.	n.a.	Anxiety disorder NOS.	n.a.
	c.2048A>T p.Lys683Met	Missense	P domain	LP	Proband	F	n.a.	Moderate	n.a.	n.a.	Investigations for blackouts.	n.a.
	c.2098-2A>C	Splice site	P domain	LP	Proband	F	n.a.	Moderate	n.a.	n.a.	-	n.a.
	c.2104G>A p.Asp702Asn	Missense	P domain	LP	Proband	F	n.a.	Moderate	n.a.	n.a.	Dysthymic disorder. Investigations for headaches.	n.a.
	c.2116G>A p.Asp706Asn	Missense	P domain	LP	Proband	M	n.a.	Moderate	n.a.	n.a.	Major depressive disorder. Suicide attempt.	n.a.
					Proband	M	n.a.	Moderate	n.a.	n.a.	-	n.a.
	c.2123C>A p.Pro708His	Missense	P domain	VUS	Proband	F	n.a.	Moderate	n.a.	n.a.	Investigations for hearing problems.	n.a.
	c.2249G>A p.Arg750Gln	Missense	S5	P	Proband	M	n.a.	Moderate	n.a.	n.a.	Major depressive disorder	n.a.
	c.2287C>G p.Leu763Val	Missense	S5	VUS	Proband	M	n.a.	Moderate	n.a.	n.a.	Depression NOS	n.a.
	c.2294C>T p.Ser765Leu	Missense	M5	LP	Proband	M	n.a.	Moderate	n.a.	n.a.	-	n.a.
					Proband	M	n.a.	Moderate	n.a.	n.a.	Investigations for loss of feeling in lower limbs.	n.a.
	c.2300A>G p.Asn767Ser	Missense	M5	P	Proband	M	n.a.	Moderate	n.a.	n.a.	Treatment for hearing problems. Investigations for poor memory.	n.a.
					Proband	F	n.a.	Moderate	n.a.	n.a.	Major depressive disorder. Investigations for blackouts.	n.a.
					Proband	F	n.a.	Moderate	n.a.	n.a.	Major depressive disorder. Investigations for hearing problems.	n.a.
					Proband	F	n.a.	Mild	n.a.	n.a.	Depression NOS. Investigations for hearing problems.	n.a.
	c.2317T>C p.Cys773Arg	Missense	M5	VUS	Proband	M	n.a.	Mild	n.a.	n.a.	-	n.a.
	c.2319-1G>A	Splice site		LP	Proband	F	n.a.	Moderate	n.a.	n.a.	Depression NOS. Investigations for headache and fainting episodes.	n.a.
	c.2384A>G p.Asn795Ser	Missense	M6	VUS	Proband	F	n.a.	Moderate	n.a.	n.a.	Anxiety disorder NOS.	n.a.
	c.2405C>G p.Pro802Arg	Missense	M6	LP	Proband	F	n.a.	Moderate	n.a.	n.a.	Bipolar I disorder	n.a.
	c.2417T>G p.Leu806Arg	Missense	M6	VUS	Proband	F	n.a.	Moderate	n.a.	n.a.	Major depressive disorder	n.a.
	c.2527G>T p.Val843Phe	Missense	M7	LP	Proband	F	n.a.	Severe	n.a.	n.a.	Major depressive disorder. Suicide attempt. Investigations for blackouts.	n.a.
	c.2584_2585insG p.Pro862Argfs*15	Frameshift	M7-M8 lumenal	LP	Proband	M	n.a.	Moderate	n.a.	n.a.	-	n.a.
	c.2620C>T p.Gln874*	Nonsense	M7-M8 lumenal	LP	Proband	F	n.a.	Moderate	n.a.	n.a.	Major depressive disorder	n.a.
	c.2678dup p.Tyr894Ilefs*17	Frameshift	M7-M8 lumenal	LP	Proband	F	n.a.	Mild	n.a.	n.a.	Major depressive disorder	n.a.
	c.2684C>T p.Pro895Leu	Missense	M7-M8 lumenal	VUS	Proband	M	n.a.	Moderate	n.a.	n.a.	Depression NOS. Suicide attempt	n.a.
	c.2730insC p.Ala911Argfs*71	Frameshift	M8	LP	Proband	F	n.a.	Moderate	n.a.	n.a.	Depression NOS	n.a.
	c.2741+1G>T	Splice site		LP	Proband	F	n.a.	Moderate	n.a.	n.a.	-	n.a.
	c.2741+5G>C	Splice site		VUS	Proband	F	n.a.	Severe	n.a.	n.a.	Major depressive disorder. Investigations for blackouts.	n.a.
	c.2759C>T p.Ser920Phe	Missense	M8–M9 cytoplasmic	LP	Proband	F	n.a.	Moderate	n.a.	n.a.	Depression NOS	n.a.
	c.2759C>A p.Ser920Tyr	Missense	M8–M9 cytoplasmic	LP	Proband	F	n.a.	Severe	n.a.	n.a.	Investigations for one-sided weakness.	n.a.
					Proband	M	n.a.	Severe	n.a.	n.a.	Medical notes report “adjustment reaction” to relapse in DD	n.a.
	c.2777C>G p.Pro926Arg	Missense	M8–M9 cytoplasmic	VUS	Proband	F	n.a.	Mild	n.a.	n.a.	Cyclothymic disorder	n.a.
[24]	c.3003dup p.Thr1002Hisfs*30	Frameshift		VUS	Proband	M	45	n.a.	+	Flat macerated plaques and fissures/rhagades in the large body folds, dyskeratotic lesions on the trunk	-	-
	c.1676G>A p.Arg559Gln	Missense	N domain	LP	Proband	F	38	n.a.	-	Macerations, erosions and fissures in the neck, axillae and inguinal region	-	-
	c.392G>A p.Arg131Gln	Missense	A domain	P	Proband	F	56	n.a.	+	Macerations in the large body folds	-	-
[25]	c.391C>T p.Arg131*	Nonsense	A domain	LP	Proband	F	n.a..	Moderate-severe	+	Hyperkeratotic lesions on the upper trunk and scalp with severe exacerbation during summer	-	n.a.
					Son	M	6 mo.	Asymptomatic	+	-	-	-
					Son	M	6 mo.	Asymptomatic	+	-	-	-
	c.530A>C p.Gln177Pro	Missense	A domain	LP	Proband	F	n.a.	Moderate	+	n.a.	-	n.a.
					Brother	M	18	Severe	+	n.a.	Depression NOS	+
					Son	M	23	Mild	+	Few skin and oral lesions	-	n.a.
					Son	M	31	Severe	+	Warty, greasy, hyperkeratotic papules and plaques over the scalp, upper trunk and forearms. Lagers subcutaneous cysts were found over his face.	-	n.a.
					Nephew	F	21	Severe	+	Numerous hyperkeratotic papules on the trunk, subungal hyperkeratosis and few oral lesions	-	n.a.
					Nephew	F	22-26	Mild	+	Nail changes and few skin lesions located on the upper chest and flexures	-	ECG abnormalities (prolonged QT interval)
					Nephew	F	27	Mild	+	Nail changes and few skin lesions located on the upper chest and flexures	-	ECG abnormalities (prolonged QT interval)
[26]	c.68G>A p.Gly23Glu	Missense	S1	P	Proband	n.a.	n.a.	n.a.	-	n.a.	n.a.	n.a.
	c.322C>T p.Gln108*	Nonsense	M1-M2 lumenal	P	Proband	n.a.	n.a.	n.a.	+	n.a.	n.a.	n.a.
	c.544+1G>A	Splice site	A domain	LP	Proband	n.a.	n.a.	n.a.	+	n.a.	n.a.	n.a.
	c.1070C>A p.Thr357Lys	Missense	P domain	LP	Proband	n.a.	n.a.	n.a.	+	n.a.	n.a.	n.a.
	c.1220_1221del p.Tyr407*	Nonsense	P domain	LP	Proband	n.a.	n.a.	n.a.	-	n.a.	n.a.	n.a.
	c.1418_1419del p.Ser473Cysfs*3	Splice site	N domain	LP	Proband	n.a.	n.a.	n.a.	+	n.a.	n.a.	n.a.
	c.1484C>T p.Ser495Leu	Missense	N domain	LP	Proband	n.a.	n.a.	n.a.	+	n.a.	n.a.	n.a.
	c.2017del p.Arg673Alafs*15	Frameshift	P domain	LP	Proband	n.a.	n.a.	n.a.	-	n.a.	n.a.	n.a.
	c.2245G>A p.Gly749Arg	Missense	S5	P	Proband	n.a.	n.a.	n.a.	+	n.a.	n.a.	n.a.
[27]	c.961C>T p.Leu321Phe	Missense	S4	VUS	Proband	F	20	Severe	+	Eruption diffusely on central trunk. Nearly the same symptoms in her daughter	Neuropsychiatric disorder and behavior problems, also in her daughter	n.a.
	c.820A>G p.Ile274Val	Missense	M3	VUS	Proband	M	20	Mild	-	Eruption mainly on frontal chest, no DD symptoms in his children	-	n.a.
	c.2157G>A p.Met719Ile	Missense	P domain	VUS	Proband	M	20	Moderate	-	Eruption mainly on central trunk, no DD symptoms in his children	-	n.a.
[28]	c.1482G>A p.Met494Ile	Missense	P domain	VUS	Proband	n.a.	11	Moderate-Severe	+	Eruptions on face, neck, trunk, limbs and nail	-	n.a.
	c.2299A>G p.Asn767Asp	Missense	M5	P	Proband	n.a.	8	Mild-Moderate	+	Eruptions on scalp, neck, trunk, limbs and nail	-	n.a.
	c.953G>T p.Cys318Phe	Missense	S4	VUS	Proband	M	12	Mild-Moderate	+	Eruptions on forehead and chest	-	n.a.
	c.1288-6A>G	Splice site	N domain	VUS	Proband	M	5	Moderate	-	Eruptions on scalp, face, chest and nail	-	n.a.
	c.1480A>T p.Met494Leu	Missense	N domain	VUS	Proband	M	9	Moderate	-	Eruptions on face, chest and back	-	n.a.
[29]	c.32_34del p.Glu11del	In-frame deletion	A domain	VUS	Proband	n.a.	n.a.	Mild	n.a.	Spinous papules on trunk and extremities	Learning difficulties	-
	c.121_123del p.Leu41del	In-frame deletion	S1	VUS	Proband	n.a.	n.a.	Severe	n.a.	Hyper-trophic scarring	Suicide in family, ‘‘emotional problems’’	-
	c.124_126del p.Pro42del	In-frame deletion	S1	VUS	Proband	n.a.	n.a.	Severe	n.a.	n.a.	Depression	-
	c.115A>G p.Asn39Asp	Missense	A domain	LP	Proband	n.a.	n.a.	Moderate	n.a.	Plantar hyperkeratosis	Hospitalization for violent behavior	-
	c.392G>A p.Arg131Gln	Missense	A domain	P	Proband	n.a.	n.a.	Mild	n.a.	Classical lesions on forehead and trunk	n.a.	-
	c.479C>T p.Pro160Leu	Missense	A domain	LP	Proband	n.a.	n.a.	Severe	n.a.	Hyperkeratotic plaques, hypertrophic scars, salivary gland obstruction	Suicide attempts	-
	c.1031G>A p.Cys344Tyr	Missense	M4	VUS	Proband	n.a.	n.a.	Mild-moderate	n.a.	Palmar-plantar papules, nail changes	n.a.	-
	c.1043T>C p.Ile348Thr	Missense	P domain	P	Proband	n.a.	n.a.	Moderate	n.a.	Recurrent infections, eczema-like perioral lesions	Depression	-
	c.1460T>C p.Phe487Ser	Missense	P domain	LP	Proband	n.a.	n.a.	Severe	n.a.	Lesions over entire body, salivary gland obstruction	Schizophrenia, seizures, depression	-
	c.1582C> p.Arg528*	Nonsense	N domain	LP	Proband	n.a.	n.a.	n.a.	n.a.	n.a.	n.a.	-
	c.2047A>G p.Lys683Glu	Missense	P domain	LP	Proband	n.a.	n.a.	Mild-moderate	n.a.	n.a.	n.a.	-
	c.2048A>G p.Lys683Arg	Missense	P domain	LP	Proband	n.a.	n.a.	Mild-moderate	n.a.	Classical distribution	n.a.	-
	c.2426A>T p.Asn809Ile	Missense	M6-M7 cytoplasmic	P	Proband	n.a.	n.a.	Moderate-severe	n.a.	Involvement of entire body, superinfections	Depression	-
[30]	c.1A>G p.Met1Val	Missense	Start codon	P	Proband	M	4	Mild	-	Hyperkeratotic patches on abdomen	-	-
					Proband	F	n.a.	n.a.	-	n.a.	-	n.a.
	c.1A>T p.Met1Leu	Missense	Start codon	P	Proband	M	n.a.	n.a.	-	n.a.	Bipolar disorder	n.a.
	c.68G>A p.Gly23Glu	Missense	S1	P	Proband	M	n.a.	n.a.	-	n.a.	-	-
	c.118+3A>T	Splice site	S1	VUS	Proband	M	n.a.	Severe	+	Excoriated papules neck and seborrheic areas trunk, extensive hyperkeratotic flexural patches, dystrophic toe nails	-	-
	c.119-2A>G	Splice site	S1	LP	Proband	F	5	Moderate	+	Verrucous papules and patches in seborrhoic areas	-	-
	c.136+3A>C	Splice site	S1	VUS	Proband	M	68	Mild	-	Hyperkeratotic papules on seborrheic areas chest and neck	-	-
	c.302A>G p.Asn101Ser	Missense	M2	VUS	Proband	M	20	Mild	+	Hyperkeratotic papules in seborrheic areas, longitudinal leukonychia, nail dystrophy	-	-
	c.392G>A p.Arg131Gln	Missense	A domain	P	Proband	F	12	Moderate	+	Extensive confluated verrucous plaques in seborrheic areas, V-shaped notches	-	-
					Proband	M	n.a.	n.a.	-	n.a.	-	n.a.
	c.479C>T p.Pro160Leu	Missense	A domain	LP	Proband	F	4	Severe	-	Disseminated hyperkeratotic papules and confluating patches on trunk and extremities	Learning disability, depressive symptoms	-
	c.545-10A>G	Splice site	A domain	VUS	Proband	M	n.a.	n.a.	-	n.a.	-	n.a.
	c.579_590del p.Val194_Pro197del	In-frame deletion	A domain	VUS	Proband	F	n.a.	Mild	-	Hyperkeratotic papules in seborrheic areas	-	-
	c.632G>A p.Gly211Asp	Missense	A domain	P	Proband	M	n.a.	Severe	-	Disseminated, partly confluated hyperkeratotic papules and patches. Palmar pits. AKV	-	-
	c.775_780dup6 p.Gln259_Leu260dup	In-frame duplication	M3	VUS	Proband	M	15	Moderate	+	Extensive hyperkeratotic papules on trunk and upper extremities	-	-
	c.1028G>A p.Gly343Asp	Missense	P domain	LP	Proband	F	24	Mild	-	Hyperkeratotic papules in seborrheic areas	-	-
	c.1070_1082del p.Thr357Serfs*24	Frameshift	P domain	LP	Proband	F	25	Mild	+	Hyperkeratotic papules in seborrheic areas	-	-
	c.1185-2A>G	Splice site	P domain	LP	Proband	M	n.a.	Moderate	-	Extensive hyperkeratotic papules neck, trunk and upper extremities	-	-
	c.1287+1G>T	Splice site	N domain	LP	Proband	M	8	Moderate	-	Confluating papules neck and flexural areas, longitudinal leukonychia	-	-
	c.1288-25C>G	Splice site	N domain	VUS	Proband	M	n.a.	n.a.	-	n.a.	-	n.a.
	c.1542+5G>A	Splice site	N domain	VUS	Proband	F	n.a.	n.a.	+	n.a.	-	n.a.
	c.1613_1614del p.Ser538Trpfs*15	Frameshift	N domain	LP	Proband	F	n.a.	n.a.	-	n.a.	-	n.a.
	c.1717_1721del p.Glu573Asnfs*4	Frameshift	N domain	LP	Proband	F	3	Moderate	+	Hyperkeratotic papules and patches in seborrheic areas, palmar pits, AKV	-	-
	c.1761+2T>G	Splice site	N domain	LP	Proband	M	n.a.	n.a.	-	n.a.	-	n.a.
	c.1874G>C p.Gly625Ala	Missense	N domain	LP	Proband	F	n.a.	n.a.	-	n.a.	-	n.a.
	c.1878C>G p.Asp626Glu	Missense	N domain	VUS	Proband	M	n.a.	n.a.	-	n.a.	-	n.a.
	c.1996C>T p.Arg666*	Nonsense	P domain	LP	Proband	M	12	Mild	-	Hyperkeratotic papules in seborrheic areas, longitudinal leukonychia	-	-
	c.2014G>C p.Ala672Pro	Missense	P domain	LP	Proband	M	18	Moderate	+	Hyperkeratotic papules trunk and upper extremities, PPK, hyperkeratotic patches dorsa hands	-	-
	c.2029C>T p.Arg677*	Nonsense	P domain	LP	Proband	M	33	Moderate	+	Hyperkeratotic papules and patches trunk	-	-
		Nonsense	P domain		Proband	M	4	n.a.	+	-	Learning disability, intellectual disability	-
	c.2047A>G p.Lys683Glu	Missense	P domain	LP	Proband	F	n.a.	n.a.	-	n.a.	-	n.a.
	c.2072A>C p.Gln691Pro	Missense	P domain	LP	Proband	M	16	Moderate	+	Hyperkeratotic papules back, chest, neck and groin	-	-
					Proband	M	17	Severe	+	Erosive and hyperkeratotic patches back, chest, neck and groin	-	-
	c.2248C>T p.Arg750Trp	Missense	S5	LP	Proband	F	28	Severe	-	Widespread hyperkeratotic papules and confluating patches on trunk and extremities, longitudinal leukonychia, palmar pits	-	-
	c.2294C>G p.Ser765Trp	Missense	M5	LP	Proband	M	n.a.	Mild	-	Hyperkeratotic papules in seborrheic areas	Dyslexia, mild apraxia	-
	c.2305G>A p.Gly769Arg	Missense	M5	P	Proband	F	16	Moderate	+	Hyperkeratotic papules and confluating patches hairline and flexural areas	-	-
	c.2384A>G p.Asn795Ser	Missense	M6	VUS	Proband	F	3	Moderate	+	Widespread hyperkeratotic papules incl dorsum hands, longitudinal leukonychia, palmar pits	-	-
	c.2522dupG p.Cys841Trpfs*19	Frameshift	M7	LP	Proband	M	n.a.	n.a.	-	n.a.	-	n.a.
	c.2544_2546_dup3 p.Gly849dup	In-frame duplication	M7	VUS	Proband	F	n.a.	n.a.	-	n.a.	-	n.a.
	c.2699T>C p.Leu900Pro	Missense	M8	LP	Proband	F	n.a.	n.a.	-	n.a.	-	n.a.
	c.2778dupC p.Trp927Leufs*55	Frameshift	M9	P	Proband	F	n.a.	Mild	-	Hyperkeratotic submammary patches. No nail abnormalities	-	-
	c.2828A>G p.His943Arg	Missense	M9	LP	Proband	F	15	Moderate	+	Verrucous and erosive patches in seborrheic areas	-	-
					Proband	F	10	Moderate	+	Hyperkeratotic papules in seborrheic areas, severe PPK, longitudinal leukonychia, V-shaped notches	-	-
					Proband	F	25	Moderate	-	Hyperkeratotic papules and patches on chest, elbows and in hairline, V-shaped notches	-	-
					Proband	F	18	Severe	+	Weeping/erosive and hyperkeratotic patches chest, PPK, longitudinal leukonychia, Vshaped notches	-	-
	c.2980+88dup p.Met1023Ilefs*9	Frameshift	M11	VUS	Proband	M	19	Mild	+	Hyperkeratotic papules in seborrheic areas	-	-
[31]	c.118G>A p.Glu40Lys	Splice site	S1	VUS	Proband	F	62	Severe	+	Extensive greasy, crusted, yellow–brown papules on the seborrheic areas	Depressive syndrome with a failed attempt of suicide	Palpitations and chest pain at rest
[32]	c.2678dup p.Tyr894Ilefs*17	Frameshift	M7-M8 lumenal	LP	Proband	n.a.	40	n.a.	+	n.a.	n.a.	-
					Proband	n.a.	25	n.a.	+	n.a.	n.a.	-
	c.2368C>T p.Gln790*	Nonsense	M6	LP	Proband	n.a.	70	n.a.	n.a.	n.a.	n.a.	-
	c.632G>A p.Gly211Asp	Missense	A domain	P	Proband	n.a.	32	n.a.	n.a.	n.a.	n.a.	-
	c.2305G>C p.Gly769Arg	Missense	M5	LP	Proband	n.a.	43	n.a.	n.a.	n.a.	n.a.	-
	c.1A>G p.Met1Val	Missense	Start codon	P	Proband	n.a.	62	n.a.	n.a.	n.a.	Taking fluoxetine	-
	c.1220_1221del p.Tyr407*	Nonsense	P domain	LP	Proband	n.a.	40	n.a.	n.a.	n.a.	n.a.	-
	c.2300A>G p.Asn767Ser	Missense	M5	P	Proband	n.a.	52	n.a.	n.a.	n.a.	n.a.	-
	c.294A>C p.Leu98Phe	Missense	M2	VUS	Proband	n.a.	35	n.a.	n.a.	n.a.	n.a.	-
[33]	c.2840T>G p.Leu947Arg	Missense	M9	LP	Proband	M	11	Severe	+	Face, scalp, trunk, only mildly in skin folds, mild elsewhere	n.a.	n.a.
	c.1762-3_1767del	Splice-site	N domain	LP	Proband	M	14	Mild	-	Face, scalp, trunk, only mildly in skin folds	n.a.	n.a
	c.2840T>G p.Leu947Arg	Missense	M9	LP	Proband	M	3.5	Mild	+	Back, shoulders, trunk	n.a.	n.a.
	c.1675C>T p.Arg559*	Nonsense	N domain	LP	Proband	F	20	Mild	+	Small defined area only on one side	n.a.	n.a.
	c.2843_2844del p.Tyr948Cysfs*33	Frameshift	M9	LP	Proband	F	64	Mild	n.a.	Trunk	n.a.	n.a.
	c.1675C>T p.Arg559*	Nonsense	N domain	LP	Proband	M	30	n.a.	n.a.	n.a.	n.a.	n.a.
	c.1216C>T p.Gln406*	Nonsense	N domain	LP	Proband	F	14	Severe	n.a.	Trunk	n.a.	n.a.
	c.2608-2A>C	Splice-site		LP	Proband	F	12	Severe	+	Hands, feet	n.a.	n.a.
					Proband	F	64	Severe	+	Face, folds, trunk	n.a.	n.a.
	c.803G>T p.Cys268Phe	Missense	M3	LP	Proband	F	15	Severe	+	Face, hands, scalp	n.a.	n.a.
	c.1386_1390del p.Ser463Asnfs*12	Frameshift	N domain	LP							n.a.	n.a.
	c.922_945del p.Pro308_Ile315del	In-frame deletion	M4	VUS	Proband	M	16	Mild	+	Folds, only mild elsewhere	n.a.	n.a.
	c.79delG p.Glu27Asnfs*27	Frameshift	A domain	LP	Proband	F	22.5	Severe	+	Folds, only mild elsewhere	n.a.	n.a.
					Proband	F	14	Severe	+	Entire body	n.a.	n.a.
	c.2294C>T p.Ser765Leu	Missense	M5	LP	Proband	F	81	Mild	-	Lower back, knee folds, waist	n.a.	n.a.
	c.1825_1827del p.Ser609del	In-frame deletion	P domain	VUS	Proband	F	16	Severe	-	Back, hands, feet, thighs, trunk	n.a.	n.a.
	c.545-12C>G	Splice-site	A domain	VUS	Proband	F	13	Severe	-	Face, scalp, trunk, only mildly in skin folds	n.a.	n.a.
	c.2797G>A p.Val933Met	Missense	M9	VUS							n.a.	n.a.
	c.2385T>G p.Asn795Lys	Missense	M6	VUS	Proband	F	14	Severe	+	Entire body, also pharynx	n.a.	n.a.
	c.1720G>T p.Glu574*	Nonsense	N domain	LP	Proband	F	20	Mild	+	Folds, mild elsewhere	n.a.	n.a.
					Proband	F	23	Mild	+	Trunk	n.a.	n.a.
	c.116A>G p.Asn39Ser	Missense	A domain	VUS	Proband	F	22	Severe	+	Face, genital area, hands	n.a.	n.a.
	c.2272C>T p.Gln758*	Nonsense	M5	LP	Proband	F	16	Severe	+	Trunk, only mildly in skin folds, mild elsewhere	n.a.	n.a.
					Proband	M	32	n.a.	+	n.a.	n.a.	n.a.
References	Author	Title	Journal	Year	DOI
[23]	Gordon‐Smith, Katherine; Green, Elaine; Grozeva, Detelina; Tavadia, Sherine; Craddock, Nick; Jones, Lisa	Genotype–phenotype correlations in Darier disease: A focus on the neuropsychiatric phenotype	Am J Med Genet B Neuropsychiatr Genet.	2018	10.1002/ajmg.b.32679
[24]	Stanisz H,Mitteldorf C,Janning H,Bennemann A,Schön MP,Frank J	Subcellular compartmentalization of STIM1 for the distinction of Darier disease from Hailey-Hailey disease	J Dtsch Dermatol Ges.	2022	10.1111/ddg.14912
[25]	Amichai B, Karpati M, Goldman B, Peleg L.	Novel mutations in two families with Darier's disease	Int J Dermatol.	2007	10.1111/j.1365-4632.2006.03049.x
[26]	Sakuntabhai A, Ruiz-Perez V, Carter S, Jacobsen N, Burge S, Monk S, Smith M, Munro CS, O'Donovan M, Craddock N, Kucherlapati R, Rees JL, Owen M, Lathrop GM, Monaco AP, Strachan T, Hovnanian A.	Mutations in ATP2A2, encoding a Ca2+ pump, cause Darier disease.		1999	10.1038/6784
[27]	Sato K, Yamasaki K, Daiho T, Miyauchi Y, Takahashi H, Ishida-Yamamoto A, Nakamura S, Iizuka H, Suzuki H.	Distinct types of abnormality in kinetic properties of three Darier disease-causing sarco(endo)plasmic reticulum Ca2+-ATPase mutants that exhibit normal expression and high Ca2+ transport activity	J Biol Chem.	2004	10.1074/jbc.M404887200
[28]	Ren YQ, Gao M, Liang YH, Hou YX, Wang PG, Sun LD, Xu SX, Li W, Du WH, Zhou FS, Shen YJ, Yang S, Zhang XJ	Five mutations of ATP2A2 gene in Chinese patients with Darier's disease and a literature review of 86 cases reported in China	Arch Dermatol Res	2006	10.1007/s00403-006-0658-0
[29]	Ringpfeil F, Raus A, DiGiovanna JJ, Korge B, Harth W, Mazzanti C, Uitto J, Bale SJ, Richard G.	Darier disease--novel mutations in ATP2A2 and genotype-phenotype correlation	Exp Dermatol.	2001	10.1034/j.1600-0625.2001.100103.x.
[30]	Nellen RG, Steijlen PM, van Steensel MA, Vreeburg M; European Professional Contributors; Frank J, van Geel M. Mendelian	Disorders of Cornification Caused by Defects in Intracellular Calcium Pumps: Mutation Update and Database for Variants in ATP2A2 and ATP2C1 Associated with Darier Disease and Hailey-Hailey Disease	Hum Mutat.	2017	10.1002/humu.23164
[31]	Frustaci, A.; De Luca, A.; Verardo, R.; Guida, V.; Alfarano, M.; Calvieri, C.; Sansone, L.; Russo, M.A.; Chimenti, C. Novel	ATP2A2 Gene Mutation c.118G>A Causing Keratinocyte and Cardiomyocyte Disconnection in Darier Disease	Biomedicines	2024	10.3390/biomedicines12051060
[32]	Tavadia S, Tait RC, McDonagh TA, Munro CS.	Platelet and cardiac function in Darier's disease	Clin Exp Dermatol.	2001	10.1046/j.1365-2230.2001.00921.x
[33]	Leong IUS, Stuckey A, Ahanian T, Cederlöf M, Wikstrom JD.	Novel mutations in Darier disease and association to self-reported disease severity	PLoS One	2017	10.1371/journal.pone.0186356.
